# Supplementary material for: Proposal of a guide for the interpretation, simplification of the regulatory process and good tax compliance, case of digital taxpayers, influencers
Source: PLoS One. 2023 Jun 16;18(6):e0286617. doi: 10.1371/journal.pone.0286617 (PMC10275450; doi:10.1371/journal.pone.0286617)
Supplement: S1 File — (XLSX) [file pone.0286617.s001.xlsx]

## Sheet: TAX GUIDE
Theme	SUBTHEME			CODE	KEY FRASE	Author of the phrase
Formalization				Formality	The fact of stating that such taxpayers would be incorporated in third category income obliges them to comply with all the procedure of their formal and substantial obligations that they deserve, we already know which are the subject of their formal obligations, to be registered in a RUC (taxpayer registry).	E002 - tax expert
				Formal obligations	To issue correctly their payment vouchers, to have their books, to have their accounting and tax information up to date, to file their returns, if they are operations subject to deduction, to comply with all the formal procedures.	E002 - tax expert
				Every business is obliged to formalize	Any activity of virtual physical business or any option of session of a good has the obligation to be formalized.	E001 - tax expert
	Choice of RUC type			Legislative Decree No. 943 Law of the Single Taxpayer Registry (RUC)	To register the RUC number in the registries or databases of the mentioned entities and subjects.	According to regulations
	Registration to the RUC			SUPERINTENDENCE RESOLUTION N.° 210-2004/SUNAT	It establishes that the taxpayers are obliged to register in the records of the Tax Administration.	According to regulations
				Legislative Decree No. 943 Law of the Single Taxpayers' Registry, RUC is understood as follows		According to regulations
	Choosing income category and/or tax regime			Accounting support	I had to hire an accountant to make all the inquiries.	E008 - Influencer
				Tax Guide	I consider that it is good to be informed and even more so because suddenly many people do not know about it and having a guide is like me also being able to share it with the people who see me.	E003 - Influencer
	Obtaining the SOL code			Superintendence Resolution No. 109-2000/SUNAT	Computer system available on the Internet, which will allow to carry out operations in telematic form, between the User and SUNAT.	According to regulations
				RESOLUTION OF SUPERINTENDENCE N.° 000138-2020/SUNAT		According to regulations
	Issue the payment voucher according to income category			SUNAT PAYMENT VOUCHER REGULATIONS SUPERINTENDENCE RESOLUTION N.° 007- 99/SUNAT	PAYMENT VOUCHER REGULATIONS	According to regulations
				Define the type of receipt to be used	what document I ask you for this work that I am paying you with this kind, I can tell you, you know that sir you are going to generate a receipt for fees because you are selling me your image, your followers in the future will benefit my company because they will want to use this product, then we will depend a lot on what the company is going to ask for, so if you tell me a receipt for fees, then…	E001 - tax expert
				Obligation to issue a receipt
				It's convenient for the company that they issue receipts	If we are the ones who pay the income to these influencers, it would be convenient for us that they are registered in SUNAT, that they have all their tax and accounting documentation up to date, so they could issue us a payment voucher, it is convenient for me as a company that they issue me the payment voucher, because it is validly a deductible expense.	E002 - tax expert
				SUNAT PAYMENT VOUCHER REGULATIONS SUPERINTENDENCE RESOLUTION Nº 007- 99/SUNAT		According to regulations
Tax assessment				Need for tax analysis	It would only be necessary to make an analysis of what type of taxes, in what type of regimes, the type of formal and substantial obligations to which it is obliged, there is definitely no incorporation issue here, the influencer is already included in the tax regimes.	E002 - tax expert
				Incorporation of the influencer into the tax system	The influencer is already included in the tax regimes that we have in our country, according to an activity analysis of review of the activity that these characters could perform, by joining the issue of capital plus work, because they perform the exercise of these two activities, they would clearly be included in what we consider third category income.	E002 - tax expert
				Labor and capital equals enterprise
				TUO DE LA LEY DEL IR DECRETO SUPREMO N.°° 179-2004-EF, Art. 120 Subsection a). Art. 54 clause a) 2		According to regulations
				Article 29 of the T.U.O. of the I.G.V. and I.S.C.C. Law.		According to regulations
				TUO of the ir law supreme decree N.° 179-2004-EF		According to regulations
	Income tax			The standard is not specific	Income tax law, records the income received by a person, in this case an influencer, but obviously the rule does not say specifically what income an influencer receives, what it says is generic, the income tax is recorded under two conditions, the correct domiciled and all income from Peruvian and foreign sources.	E002 - tax expert
				You analyze how network activity is performed	All income is taxed, we have to make it fit in some category unless it is an exempted income or unaffected by the same law.	E002 - tax expert
				Tax-free activities
				Generate income based on image exploitation	And what is the labor income, as such it would be an income, because many times the influencers do not charge for the exploitation of their image in a passive way but for activities that they must give as for example happens many times with athletes and models that have to record a commercial or have to effectively develop some type of activity, that is understood as an independent income, that s…	E003 - tax expert
				Tax allocation according to the type of activity
				Royalties for trademarks
				Payment in kind taxed	It is recorded with tax, pays IGV, even if it is in quotation marks for free, that is called withdrawal of goods is established in the law of the IGV, another thing would be that the influencer sees the valuation of the good depending on the company that has delivered what is the value of that merchandise.	E002 - tax expert
				TUO DE LA LEY DEL IR DECRETO SUPREMO N.°° 179-2004-EF, Art. 120 Subsection a). Art. 54 clause a) 2	Individuals and undivided successions not domiciled in the country will calculate their tax.	According to regulations
				Article 29 of the T.U.O. of the I.G.V. and I.S.C. Law.	They must file a sworn statement on taxable and exempt transactions carried out during the tax period.	According to regulations
				SUPREME DECREE NO. 179-2004-EF.	Approve the new Unified Text of the Income Tax Law, which consists of seventeen (17) Chapters,	According to regulations
				SUPREME DECREE NO. 179-2004-E.F., ARTICLE 47 OF THE I.G.V. LAW. Art. 47		According to regulations
		Foreign income tax		Foreign advertising	Yes, normally as I tell you the SPONSOR come through FACEBOOK and everything that is the vouchers and to what I can say, and to what I can not say and in any case even sometimes, they put guidelines of how one must show the brand, but that all goes in the contract, then with respect to vouchers, FACEBOOK is in charge of all tax, of everything that comes to pay those things.	E009 - Influencer
				International taxation	Income, in this case of foreign income source, and all Peruvians who receive income from abroad, have the obligation to pay taxes.	E010 - Influencer
				Article 51° of the Income Tax Law	In order to establish the net foreign source income, the expenses necessary to produce it and maintain its source will be deducted from the gross income.	According to regulations
				Article 10, Section A, of the IGV Law.	a) The buyer of the goods, when the seller has no domicile in the country.	According to regulations
				Double taxation	FACEBOOK, what you get to pay you includes everything legal that a foreign company can give you here.	E009 - Influencer
				Foreign income	We receive income from the foreigner.	According to regulations
				Not to be able to tax the foreign income of the influencer.	If it should eventually regulate the situation of what happens when they change their tax residence to tax havens, because other countries have what is called tax quarantine, which prevent changes of residence is so simple, it is a tax haven.	E003 - tax expert
				Withholding tax on foreigners for national activity	If they are foreigners, it does not exempt them from paying the tax, in the same way the company that hires them is the one who acts as the withholding agent; but this is not forever because the foreigner can have the status of domiciled, because he does not need to be Peruvian to be domiciled.	E002 - tax expert
		Choice of category		Analysis of activity performed	I need you to record a video and send it to me because I am going to spread it in the social networks of that company, but he asks me to record a video, there we are already talking about work income, because he is hiring me to do the exercise of a job what we are talking about in fourth category income, because it is known that there has to be dependence for it to be fifth category income, it is…	E002 - tax expert
				Tax category analysis
				Distinguishing work and use of capital		E002 - tax expert
				Tax categorization according to type of activity	In fourth category income it records in a progressive rate, eight fourteen seventeen twenty and thirty percent according to its income plus a third category income could pay up to twenty nine point five percent.	E002 - tax expert
				Identification of tax category	If it is an invoice we would be choosing the special regime MYPE or general, it only asks you for voucher of ticket, in the NRUS, if it asks you for services, nothing more for publicity inclusive, it could generate receipts for fees, then for an activity we have several options,, but it does not require any document, if you are providing a service to the other person, now if you are asked for the…	E002 - tax expert
				Substantiation of activity through receipts
				Cannot be in the first tax category	In this case you are not generating any of these types of rentals, in this case you are not generating any of these types of rentals.	E001 - tax expert
			3RA CATEGORY	Business Activity	It is like a company, well it is practically a company, since they have considered sales as a company, as a content creator, motive and rent as third category.	E008 - Influencer
				Monetization of content	I make my earnings through FACEBOOK, well in FACEBOOK you receive it in two ways, the income, there is something that is able to monetize your videos, they pay you for advertising, there is also what is donations, which is also a source of income, there is advertising, live ads, as video orders that are made for the platform also pay you for that, they pay you to play and create content, two the …	E008 - Influencer
				Monetization by activity
				Monetization by advertising
				Monetization in social networks
				Monetization in social networks
				Subscriptions
				Pay for content	Nowadays with our channels, there are people who are already paying to have exclusive content.	E010 - Influencer
				Article 6 of the Income Tax Law	They are obliged to issue payment vouchers: 1.1 Individuals or legal entities a) Derived from acts and/or contracts of sale, exchange, donation, dation in payment and in general all those operations that involve the delivery of a property in property.	According to regulations
				Article 20 of the Income Tax Law	The gross income will be given by the difference between the total net income from such operations and the computable cost of the goods sold, provided that such cost is duly supported with proof of payment.	According to regulations
				Article 37° of the Income Tax Law	In order to establish the third category net income, the expenses necessary to produce it and maintain its source, as well as those related to the generation of capital gains, will be deducted from the gross income, as long as the deduction is not expressly prohibited by this law, consequently they are deductible.	According to regulations
			4TA CATEGORY	Article 33 of the Income Tax Law	a) The individual exercise of any profession, art, science, craft, trade or activities not expressly included in the third category.	According to regulations
				Temporary contract	For your position I work with the brands according to a contract by time according to how long you have to make the publications or how long if you have to make the advertising.	E003 - Influencer
				Article 20 of the Income Tax Law	The gross income will be given by the difference between the total net income from such operations and the computable cost of the goods sold, provided that such cost is duly supported by receipts.	According to regulations
			5TA CATEGORY	Transmission hours	8, 9 in the morning, sometimes there are alternates in South America, which starts at 12 noon, or 3 in the afternoon until 9 and sometimes 6, 9, 12 hours a day, in the days of competition there are also already you start 11 in the morning by the time difference and ends 6 in the morning according to the tournaments, or I can play say with my followers, individual games, between those two I am tak…	E010 - Influencer
				Paid work	By web platforms, you mean in this case we are talking about the FACEBOOK GAMING platform, social networking, and as I mentioned before, if I have an agreement, a contract FACEBOOK GAMING, which asks me certain requirements and to meet I have a job and paid, which is worth the redundancy our deal.	E010 - Influencer
				Contract with the platform	I can play let's say with my followers, individual games, between those two I'm taking my videos, and fulfilling a certain amount of hours of the company that hires me in this case is FACEBOOK GAMING.	E010 - Influencer
				Working conditions	I have an agreement, a contract with FACEBOOK GAMING, which asks me certain requirements and when I fulfill them I have a paid job, which is our deal.	E010 - Influencer
				Article 34° of the Income Tax Law	Fifth category income is income obtained from: a) Personal work rendered in a relationship of dependence, including public positions, elective or not, such as salaries, wages, allowances, emoluments, bonuses, allowances, gratuities, bonuses, Christmas bonuses, commissions, compensation in cash or in kind, representation expenses and, in general, any remuneration for personal services.
		Tax regimes for third category		Tax obligations according to tax regime	Regime that is much higher which is in the MYPE in that regime there is no restriction for any activity there can generate up to a little more than 7 million of income as maximum, there you already have 3 books purchases sales, simplified daily book, a monthly declaration where the income is 1% and the IGV 18% and an additional obligation that is the annual income, that to the profits that you ge…	E001 - tax expert
				Issuance of receipts according to tax regime	This publicity has to generate a voucher because for this publicity they are going to give a payment, in kind, in dividends, and this generates an invoice or bill that has to be in MYPE regime, in this MYPE regime it will pay 1% of income, 18% of IGV, or annual of 10% or 29.5%.	E001 - tax expert
			R. MYPE	supreme decree No. 403-2016-EF	By means of Legislative Decree N° 1269, the MYPE Income Tax regime was created.	According to regulations
			R. GENERAL	income tax law	The regime for determining the third category income tax contained in the Income Tax Law.	According to regulations
			Other regimes	LEGISLATIVE DECREE N° 937	Simplified Single Regime.	According to regulations
				Legislative Decree No. 937 paragraph g. numeral 3.2 of article 3°.	Are holders of travel agencies, propaganda and / or advertising.	According to regulations
				LEGISLATIVE DECREE NO. 939	To establish provisions to formalize economic operations with the participation of Financial System Companies in order to improve the systems of tax fraud control and detection and to tax certain transactions carried out through the aforementioned companies. This Legislative Decree contains two measures: - The obligation to use certain means of payment, in order to avoid evasion through the gener…	According to regulations
				LEGISLATIVE DECREE N° 940	The Sole Ordered Text of Legislative Decree No. 940, consisting of fourteen (14) Articles, six (6) Final Provisions and one (1) Transitory Provision, which are an integral part of this Supreme Decree, is hereby approved.	According to regulations
				TUO of the IGV and ISC law supreme decree N° 055-99-EF		According to regulations
				Article 19, clause A), B), C) of the T.U.O. of the I.G.V.V. and I.S.C.C. Law.	In order to exercise the right to the tax credit referred to in the preceding article, the following formal requirements shall be complied with: a) That the Tax is recorded separately in the payment voucher evidencing the purchase of the good, the affected service, the construction contract, or if applicable, in the debit note, or in the copy authenticated by the Customs Agent or by the Customs o…	According to regulations
				Article 11 of the T.U.O. of the I.G.V.T. and I.S.C. Law.	The tax payable is determined monthly by deducting from the Gross Tax of each period the tax credit, determined in accordance with the provisions of Chapters V, VI and VII of this Title. In the importation of goods, the Tax to be paid is the Gross Tax.	According to regulations
				Article 10 of the T.U.O. of the I.G.V.V. and I.S.C.C. Law.	The following are jointly and severally liable for the Tax: a) The buyer of the goods, when the seller is not domiciled in the country.	According to regulations
	IGV			TUO of the IGV and ISC law supreme decree N° 055-99-EF		According to regulations
		If the result is positive		Article 11 of the T.U.O. of the I.G.V.V. and I.S.C. Law.	The tax payable is determined monthly by deducting from the Gross Tax of each period the tax credit, determined in accordance with the provisions of Chapters V, VI and VII of this title. In the importation of goods, the Tax to be paid is the Gross Tax.	According to regulations
						According to regulations
Audit				Financial Registration	When you do a live broadcast, people can give you gifts, and those gifts are money that you can take out of the bank.	E002 - Influencer
				No tax pressure	I have never felt pressured by SUNAT, as such, because it has never been present in my activities.	E008 - Influencer
				Lack of control of networks	I think that the main problem in this situation more than the regulatory issue would be the tax administration issue, that is to say the lack of control is leading to a result in which evasion becomes easy for people and in case, it is possible that it is the chaos of the influencers, as I said they are very involved in an informal economy, which is the one that exploits their name more than the …	E003 - tax expert
				Taxation through the FTT	The tax administration controls people only through the ITF, that is to say, the bank movements, which means that the great strategy of the evaders have to do to not be within the control of SUNAT is not to bank your money, and obviously the bankarization in the country, it is estimated that it is below 20%.	E003 - tax expert
				Notification of fines	If I buy a property in a few years time, SUNAT will indicate where the income comes from, and if I do not have any support, even the tax authorities or the prosecutor's office may charge me with money laundering, because I do not know where the money came from.	E001 - tax expert
				If there's no risk there's more informality	People understand that there is no risk and nothing happens.	E003 - tax expert
				Taxation of informals	In this case of the influencers, personally for me the tax regulation is very clear, the other thing is that these characters do not want to understand it, do not want to apply it and continue to belong to the informal sector, what suddenly could have occurred to me right now, is that we could require these INFLUENCERS to declare their DAOTS, we could ask the companies to inform us in the form of…	E003 - tax expert
				Tax regularization	SUNAT has the option to verify all the pages of companies or companies that advertise these options and according to cross-check the information with the payments made each month, if this information does not exist, they will inform you to make your voluntary regularization so that you can take advantage of the benefits.	E001 - tax expert
				Article 62 of the TUO of the Tax Code.	General power of verification or control that corresponds to the Tax Administration.	According to regulations
				Through Legislative Decree No. 1527	It is specified that in order to disprove the unjustified increase in assets, taxpayers, in the case of donations, may use the following information: Public deed in the case of movable and immovable property, if applicable.	According to regulations
				Art. 164° of the Tax Code (CT)	Any action or omission that involves the violation of the tax regulations, previously typified as such in the Tax Code or in the laws, are sanctioned to the taxpayers by the Tax Administration.	According to regulations
	Induction			Sharing this knowledge	One of our rights is to pay our taxes and well, I think it is good to be informed and more so because suddenly many people do not know about it and having a guide is like me also being able to share it with the people who see me.	E003 - Influencer
				Tax awareness	It seems fair to me because it is like a job the fact of being a content creator, so whatever you do, you have to pay the tax, if you build, let's say, for someone, this person is paying you, just like you are doing a service and you have to pay for the state, then it seems to me that it is the same relationship when you make an advertising campaign.	E002 - Influencer
				Tax Guidance	SUNAT is learning little by little, moreover I think they are calling more influencers, I remember a few years ago they somehow to put it in our words, they mentioned to us please pay taxes because we do not have a way to adapt them in one of these articles.	E010 - Influencer
				Tax reporting with respect to networks	There should be some reports by SUNAT, some resolutions by SUNAT when a question is asked, SUNAT clarifies the situation with a report, I think that could be clarified a little more, rather than making a modification to the rule.	E003 - tax expert
				Tax ignorance	No, I have no knowledge of taxation, but not in other areas, not in business as such, but not in social networks or in advertising in social networks.	E001 - Influencer
				Any type of capital increase must be taxed	Any generation of income should pay taxes, it must pay taxes as our income tax law says, but as I was saying, we must identify what activity they perform.	E002 - tax expert
				Legislative Decree N° 1527		According to regulations
	Violations and penalties			Documentation problems	Yes, not all of them, but yes, I have a job right now with a brand that is pending because I had a problem with SUNAT which I am solving, to be able to get my receipt for fees again and continue working with them, because they do not work in any other way.	E007 - Influencer
				SINGLE ORDINARY TEXT OF THE TAX CODE - SUPREME DECREE No. 135-99-EF, Book Four, Infringements, Penalties and Offenses, Title I, Administrative Infringements and Penalties.		According to regulations
				Undocumented activity within the country	ESPONSOR of this type, because most of them are informal within the country, so there are no documents involved.	E008 - Influencer
				Informal contracts
				Taxation of profits	In the case that I generate a lot of money and charge enough money to the INFLUENCERS to pay their taxes, and that is why they have more followers, and those who receive more income.	E004 - Influencer
				Article 173 of the Tax Code		According to regulations
				Article 180 of the Tax Code		According to regulations
				Domicile in tax havens	It should be noted that in the case of Influencers the variable that they may be non-domiciled or worse not domiciled in tax havens, certainly is a variable that has also been present for decades with athletes and artists to of what has happened since the globalization of income in the world began is that more and more people have less linkage with the residence and more linkage if you will with …	E003 - tax expert
				Tax havens	For the concept of influencer, I am not very sure that it should be something that involves a legislative change, except if it should eventually regulate the situation of what happens when they change their tax residence to tax havens.	E003 - tax expert
				Lack of bankarization	The tax administration controls the people only through the ITF, that is to say of the bank movements, which means that the great strategy of the evaders have to do to not be within the control of SUNAT is not to bank your money, and obviously the bankarization in the country, it is estimated that it is below 20%, that is to say if the person is paid his money in cash and let's say he keeps it in…	E003 - tax expert
				Growth of the informal economy	The informal economy has grown, it has not decreased but has grown in recent years, the pandemic has triggered more informality, according to INEI informality began at 73% in March 2020 and in July labor information was at 77% and I think it was at 71.3% in April, that is, the situation of the pandemic has been the informality.	E003 - tax expert
				The pandemic drove informality
				Profitability of informal activities	before the pandemic it was known that for example it was very common the appearance of people very dedicated to the show business especially, in social events, for example nightclubs, or things like that was paid to do so, obviously if the club is informal or the concert does not pay taxes what you pay to the influencer obviously they will also pay without paying taxes,	E003 - tax expert
				Article 173 of the Tax Code		According to regulations
				Article 180 of the Tax Code		According to regulations
	Tax crime (tax evasion)			Tax evasion	or today that tax administrations like the Spanish one just published the, I think it was yesterday or the day before yesterday that a judge has just accepted that in Spain Shakira is being asked to pay a huge amount of taxes and even want to accuse her of tax evasion.	E003 - tax expert
				Avoiding tax expenses	they come up with a case they don't do it, because they don't want to spend on an accountant, they don't want to read, they don't want to take out money to pay taxes, to blame that the rule is complicated, but you haven't even read it.	E003 - tax expert
				Unjustified equity increase	the last years have been basically the information of the ITF is bank movements and the information of notaries and public registries that is to say the acquisition of properties like vehicles, cars or real estate or things like that, but it has not gone further, then it is understood, it is estimated that at some point in the party SUNAT will have to improve its control and eventually begin to a…	E003 - tax expert
				Tax evasion is penalized	If I find that you are evading taxes you go to jail, and eventually you could, in Peru one could go longer for tax evasion than for driving drunk and killing someone.	E003 - tax expert
				Not paying taxes is informality	It is something like smuggling, we know that they must pay taxes, we all know that they must pay their taxes, but they simply do not want to do it, this is an issue of informality, only here it is not a commercial informality but an informality of this type of characters, that is why the tax administration could do, to make the matter a little clearer is to issue some reports by SUNAT.	E002 - tax expert
				Legislative Decree 813 - CRIMINAL TAX LAW		According to regulations
